# Supplementary material for: NDR1 enhances USP9X-mediated AR deubiquitination and promotes enzalutamide resistance in castration-resistant prostate cancer
Source: Int J Biol Sci. 2025 Sep 3;21(13):5628–44. doi: 10.7150/ijbs.114686 (PMC12509700; doi:10.7150/ijbs.114686)
Supplement: Supplementary file 1 — Supplementary figures and tables. [file ijbsv21p5628s1.zip › Final-114686t1-Supplementary/Supplementary File (TMA).xlsx]

## Sheet: ZL-PRC1601
Array diagram
Core Location	Sample ID	Type	Pathology Number	Gender	Age	Gleason Score (Sum)	Gleason Grade Group	TNM Stage
A01	ZL-PRC51	Tumor	14-14496	male	62	4+4=8	4	PT2c
A02		Peritumoral Tissue
A03	ZL-PRC168	Tumor	15-28270	male	84	4+5=9	5	T3aNxMx
A04	ZL-PRC168	Peritumoral Tissue	15-28270		84	4+5=9	5	T3aNxMx
A05	ZL-PRC21	Tumor	17-00350	male	53	4+3=7	3	PT3b
A06	ZL-PRC21	Peritumoral Tissue	17-00350		53	4+3=7	3	PT3b
A07	ZL-PRC22	Tumor	17-00403	male	69	4+5=9	5	PT3bN0Mx
A08	ZL-PRC22	Peritumoral Tissue	17-00403		69	4+5=9	5	PT3bN0Mx
A09	ZL-PRC23	Tumor	17-01260	male	67	4+3=7	3	T3aN0Mx
A10	ZL-PRC23	Peritumoral Tissue	17-01260		67	4+3=7	3	T3aN0Mx
A11	ZL-PRC24	Tumor	17-01794	male	71	4+5=9	5	T3aN1Mx
A12	ZL-PRC24	Peritumoral Tissue	17-01794		71	4+5=9	5	T3aN1Mx
A13	ZL-PRC25	Tumor	17-01865	male	66	4+4=8	4	T3aN0Mx
A14	ZL-PRC25	Peritumoral Tissue	17-01865		66	4+4=8	4	T3aN0Mx
A15	ZL-PRC26	Tumor	17-02654	male	79	3+5=8	4	T3aNxMx
A16	ZL-PRC26	Peritumoral Tissue	17-02654		79	3+5=8	4	T3aNxMx
B01	ZL-PRC11	Tumor	17-02724	male	67	3+4=7	2	T3aN0Mx
B02	ZL-PRC11	Peritumoral Tissue	17-02724		67	3+4=7	2	T3aN0Mx
B03	ZL-PRC12	Tumor	17-02746	male	64	3+4=7	2	T3aN0Mx
B04	ZL-PRC12	Peritumoral Tissue	17-02746		64	3+4=7	2	T3aN0Mx
B05	ZL-PRC28	Tumor	17-02963	male	56	4+5=9	5	PT2c
B06	ZL-PRC28	Peritumoral Tissue	17-02963		56	4+5=9	5	PT2c
B07	ZL-PRC29	Tumor	17-03051	male	71	3+4=7	2	PT2c
B08	ZL-PRC29	Peritumoral Tissue	17-03051		71	3+4=7	2	PT2c
B09	ZL-PRC30	Tumor	17-03784	male	53	4+3=7	3	PT2c
B10	ZL-PRC30	Peritumoral Tissue	17-03784		53	4+3=7	3	PT2c
B11	ZL-PRC31	Tumor	17-04307	male	68	4+3=7	3	PT2c
B12	ZL-PRC31	Peritumoral Tissue	17-04307		68	4+3=7	3	PT2c
B13	ZL-PRC32	Tumor	17-04603	male	73	3+4=7	2	T3aN0Mx
B14	ZL-PRC32	Peritumoral Tissue	17-04603		73	3+4=7	2	T3aN0Mx
B15	ZL-PRC13	Tumor	17-04687	male	68	3+4=7	2	T3bN0Mx
B16	ZL-PRC13	Peritumoral Tissue	17-04687		68	3+4=7	2	T3bN0Mx
C01	ZL-PRC33	Tumor	17-05199	male	75	3+5=8	4	T3aN0Mx
C02	ZL-PRC33	Peritumoral Tissue	17-05199		75	3+5=8	4	T3aN0Mx
C03	ZL-PRC14	Tumor	17-05392	male	56	3+4=7	2	T3aN0Mx
C04	ZL-PRC14	Peritumoral Tissue	17-05392		56	3+4=7	2	T3aN0Mx
C05	ZL-PRC34	Tumor	17-06518	male	66	4+5=9	5	PT2c
C06	ZL-PRC34	Peritumoral Tissue	17-06518		66	4+5=9	5	PT2c
C07	ZL-PRC35	Tumor	17-07288	male	70	4+3=7	3	PT3b
C08	ZL-PRC35	Peritumoral Tissue	17-07288		70	4+3=7	3	PT3b
C09	ZL-PRC36	Tumor	17-09181	male	71	4+3=7	3	无
C10	ZL-PRC36	Peritumoral Tissue	17-09181		71	4+3=7	3	无
C11	ZL-PRC37	Tumor	17-09741	male	76	5+4=9	5	PT3bN1
C12	ZL-PRC37	Peritumoral Tissue	17-09741		76	5+4=9	5	PT3bN1
C13	ZL-PRC38	Tumor	17-09743	male	76	4+3=7	3	PT2c
C14	ZL-PRC38	Peritumoral Tissue	17-09743		76	4+3=7	3	PT2c
C15	ZL-PRC39	Tumor	17-09933	male	80	4+5=9	5	PT3bN1
C16	ZL-PRC39	Peritumoral Tissue	17-09933		80	4+5=9	5	PT3bN1
D01	ZL-PRC40	Tumor	17-10164	male	80	3+4=7	2	PT2a
D02	ZL-PRC40	Peritumoral Tissue	17-10164		80	3+4=7	2	PT2a
D03	ZL-PRC15	Tumor	17-10506	male	64	4+3=7	3	T2bNxMx
D04	ZL-PRC15	Peritumoral Tissue	17-10506		64	4+3=7	3	T2bNxMx
D05	ZL-PRC41	Tumor	17-10627	male	72	4+3=7	3	PT3a
D06	ZL-PRC41	Peritumoral Tissue	17-10627		72	4+3=7	3	PT3a
D07	ZL-PRC42	Tumor	17-10629	male	79	4+5=9	5	PT3
D08	ZL-PRC42	Peritumoral Tissue	17-10629		79	4+5=9	5	PT3
D09	ZL-PRC43	Tumor	17-10688	male	73	4+5=9	5	PT3aN0
D10	ZL-PRC43	Peritumoral Tissue	17-10688		73	4+5=9	5	PT3aN0
D11	ZL-PRC44	Tumor	17-11367	male	65	4+5=9	5	T3bN0Mx
D12	ZL-PRC44	Peritumoral Tissue	17-11367		65	4+5=9	5	T3bN0Mx
D13	ZL-PRC45	Tumor	17-11440	male	71	3+4=7	2	PT3aN0
D14	ZL-PRC45	Peritumoral Tissue	17-11440		71	3+4=7	2	PT3aN0
D15	ZL-PRC16	Tumor	17-11924	male	72	3+4=7	2	T3bN0Mx
D16	ZL-PRC16	Peritumoral Tissue	17-11924		72	3+4=7	2	T3bN0Mx
E01	ZL-PRC46	Tumor	17-12952	male	71	4+3=7	3	PT2a
E02	ZL-PRC46	Peritumoral Tissue	17-12952		71	4+3=7	3	PT2a
E03	ZL-PRC47	Tumor	17-13079	male	72	3+4=7	2	PT2c
E04	ZL-PRC47	Peritumoral Tissue	17-13079		72	3+4=7	2	PT2c
E05	ZL-PRC48	Tumor	17-14191	male	68	4+3=7	3	T2cN0Mx
E06	ZL-PRC48	Peritumoral Tissue	17-14191		68	4+3=7	3	T2cN0Mx
E07	ZL-PRC49	Tumor	17-14214	male	81	4+3=7	3	T3bN1Mx
E08	ZL-PRC49	Peritumoral Tissue	17-14214		81	4+3=7	3	T3bN1Mx
E09	ZL-PRC50	Tumor	17-14329	male	81	4+5=9	5	PT3bN0
E10	ZL-PRC50	Peritumoral Tissue	17-14329		81	4+5=9	5	PT3bN0
E11	ZL-PRC52	Tumor	17-14950	male	65	5+4=9	5	T3bN0Mx
E12	ZL-PRC52	Peritumoral Tissue	17-14950		65	5+4=9	5	T3bN0Mx
E13	ZL-PRC53	Tumor	17-15042	male	59	4+5=9	5	PT3a
E14	ZL-PRC53	Peritumoral Tissue	17-15042		59	4+5=9	5	PT3a
E15	ZL-PRC54	Tumor	17-15044	male	71	4+5=9	5	PT3a
E16	ZL-PRC54	Peritumoral Tissue	17-15044		71	4+5=9	5	PT3a
F01	ZL-PRC55	Tumor	17-15226	male	65	4+5=9	5	PT3a
F02	ZL-PRC55	Peritumoral Tissue	17-15226		65	4+5=9	5	PT3a
F03	ZL-PRC56	Tumor	17-15851	male	75	5+4=9	5	PT3a
F04	ZL-PRC56	Peritumoral Tissue	17-15851		75	5+4=9	5	PT3a
F05	ZL-PRC57	Tumor	17-15963	male	60	3+5=8	4	T2cN0Mx
F06	ZL-PRC57	Peritumoral Tissue	17-15963		60	3+5=8	4	T2cN0Mx
F07	ZL-PRC58	Tumor	17-15965	male	62	4+5=9	5	T3cN1Mx
F08	ZL-PRC58	Peritumoral Tissue	17-15965		62	4+5=9	5	T3cN1Mx
F09	ZL-PRC59	Tumor	17-16340	male	54	5+4=9	5	T3aN1Mx
F10	ZL-PRC59	Peritumoral Tissue	17-16340		54	5+4=9	5	T3aN1Mx
F11	ZL-PRC60	Tumor	17-16669	male	74	4+5=9	5	PT3a
F12	ZL-PRC60	Peritumoral Tissue	17-16669		74	4+5=9	5	PT3a
F13	ZL-PRC61	Tumor	17-17027	male	73	4+3=7	3	T3bNxMx
F14	ZL-PRC61	Peritumoral Tissue	17-17027		73	4+3=7	3	T3bNxMx
F15	ZL-PRC62	Tumor	17-17128	male	72	5+4=9	5	PT3b
F16	ZL-PRC62	Peritumoral Tissue	17-17128		72	5+4=9	5	PT3b
G01	ZL-PRC63	Tumor	17-17130	male	65	3+4=7	2	PT2c
G02	ZL-PRC63	Peritumoral Tissue	17-17130		65	3+4=7	2	PT2c
G03	ZL-PRC64	Tumor	17-17156	male	82	4+5=9	5	PT3b
G04	ZL-PRC64	Peritumoral Tissue	17-17156		82	4+5=9	5	PT3b
G05	ZL-PRC65	Tumor	17-17225	male	80	4+5=9	5	PT2a
G06	ZL-PRC65	Peritumoral Tissue	17-17225		80	4+5=9	5	PT2a
G07	ZL-PRC67	Tumor	17-17444	male	64	4+5=9	5	T3bN1Mx
G08	ZL-PRC67	Peritumoral Tissue	17-17444		64	4+5=9	5	T3bN1Mx
G09	ZL-PRC68	Tumor	17-17447	male	65	4+5=9	5	T3aN0Mx
G10	ZL-PRC68	Peritumoral Tissue	17-17447		65	4+5=9	5	T3aN0Mx
G11	ZL-PRC69	Tumor	17-17751	male	75	4+3=7	4	T3aN0Mx
G12	ZL-PRC69	Peritumoral Tissue	17-17751		75	4+3=7	4	T3aN0Mx
G13	ZL-PRC70	Tumor	17-17899	male	69	4+3=7	3	PT3b
G14	ZL-PRC70	Peritumoral Tissue	17-17899		69	4+3=7	3	PT3b
G15	ZL-PRC71	Tumor	17-18002	male	81	4+5=9	5	PT4
G16	ZL-PRC71	Peritumoral Tissue	17-18002		81	4+5=9	5	PT4
H01	ZL-PRC72	Tumor	17-18039	male	65	3+4=7	2	PT2c
H02	ZL-PRC72	Peritumoral Tissue	17-18039		65	3+4=7	2	PT2c
H03	ZL-PRC74	Tumor	17-18457	male	78	4+3=7	3	PT3b
H04	ZL-PRC74	Peritumoral Tissue	17-18457		78	4+3=7	3	PT3b
H05	ZL-PRC75	Tumor	17-18588	male	73	5+4=9	5	PT3b
H06	ZL-PRC75	Peritumoral Tissue	17-18588		73	5+4=9	5	PT3b
H07	ZL-PRC76	Tumor	17-18734	male	84	3+5=8	4	T3aNxMx
H08	ZL-PRC76	Peritumoral Tissue	17-18734		84	3+5=8	4	T3aNxMx
H09	ZL-PRC18	Tumor	17-18916	male	54	4+5=9	5	T3bN1Mx
H10	ZL-PRC18	Peritumoral Tissue	17-18916		54	4+5=9	5	T3bN1Mx
H11	ZL-PRC77	Tumor	17-19068	male	68	4+4=8	4	T3bN0Mx
H12	ZL-PRC77	Peritumoral Tissue	17-19068		68	4+4=8	4	T3bN0Mx
H13	ZL-PRC78	Tumor	17-19226	male	70	3+4=7	2	PT3a
H14	ZL-PRC78	Peritumoral Tissue	17-19226		70	3+4=7	2	PT3a
H15	ZL-PRC79	Tumor	17-19227	male	63	3+4=7	2	PT2c
H16	ZL-PRC79	Peritumoral Tissue	17-19227		63	3+4=7	2	PT2c
I01	ZL-PRC80	Tumor	17-19475	male	69	3+5=8	4	T2cN0Mx
I02	ZL-PRC80	Peritumoral Tissue	17-19475		69	3+5=8	4	T2cN0Mx
I03	ZL-PRC19	Tumor	17-19639	male	72	4+5=9	5	T3bN1Mx
I04	ZL-PRC19	Peritumoral Tissue	17-19639		72	4+5=9	5	T3bN1Mx
I05	ZL-PRC81	Tumor	17-19707	male	53	4+5=9	5	T4N1Mx
I06	ZL-PRC81	Peritumoral Tissue	17-19707		53	4+5=9	5	T4N1Mx
I07	ZL-PRC82	Tumor	17-19771	male	71	4+3=7	3	T3bN0Mx
I08	ZL-PRC82	Peritumoral Tissue	17-19771		71	4+3=7	3	T3bN0Mx
I09	ZL-PRC83	Tumor	17-20046	male	75	4+3=7	3	PT2c
I10	ZL-PRC83	Peritumoral Tissue	17-20046		75	4+3=7	3	PT2c
I11	ZL-PRC84	Tumor	17-20144	male	85	4+5=9	5	T3bN1Mx
I12	ZL-PRC84	Peritumoral Tissue	17-20144		85	4+5=9	5	T3bN1Mx
I13	ZL-PRC85	Tumor	17-20173	male	72	3+4=7	3	T3bNxMx
I14	ZL-PRC85	Peritumoral Tissue	17-20173		72	3+4=7	3	T3bNxMx
I15	ZL-PRC87	Tumor	17-20946	male	73	3+4=7	3	T2aN0Mx
I16	ZL-PRC87	Peritumoral Tissue	17-20946		73	3+4=7	3	T2aN0Mx
J01	ZL-PRC88	Tumor	17-21257	male	71	4+3=7	3	T3bN0Mx
J02	ZL-PRC88	Peritumoral Tissue	17-21257		71	4+3=7	3	T3bN0Mx
J03	ZL-PRC89	Tumor	17-21390	male	66	3+4=7	2	PT2c
J04	ZL-PRC89	Peritumoral Tissue	17-21390		66	3+4=7	2	PT2c
J05	ZL-PRC91	Tumor	17-21682	male	80	3+4=7	2	T2cN0Mx
J06	ZL-PRC91	Peritumoral Tissue	17-21682		80	3+4=7	2	T2cN0Mx
J07	ZL-PRC92	Tumor	17-22176	male	69	4+4=8	4	PT2c
J08	ZL-PRC92	Peritumoral Tissue	17-22176		69	4+4=8	4	PT2c
J09	ZL-PRC93	Tumor	17-23265	male	81	4+5=9	5	T3bN0Mx
J10	ZL-PRC93	Peritumoral Tissue	17-23265		81	4+5=9	5	T3bN0Mx
J11	ZL-PRC94	Tumor	17-23309	male	76	4+5=9	9	T3bN1Mx
J12	ZL-PRC94	Peritumoral Tissue	17-23309		76	4+5=9	9	T3bN1Mx
J13	ZL-PRC95	Tumor	17-23757	male	66	5+4=9	5	T3cN1Mx
J14	ZL-PRC95	Peritumoral Tissue	17-23757		66	5+4=9	5	T3cN1Mx
J15	ZL-PRC96	Tumor	17-24385	male	68	4+3=7	3	PT2c
J16	ZL-PRC96	Peritumoral Tissue	17-24385		68	4+3=7	3	PT2c
J17	Positioning Point
